# Supplementary material for: Intent to Accept a Valley Fever Vaccine for Humans and Dogs and Factors Influencing Intended Uptake: A Cross-Sectional Survey in Two Endemic Regions
Source: J Fungi (Basel). 2026 Jun 10;12(6):420. doi: 10.3390/jof12060420 (PMC13301879; doi:10.3390/jof12060420)
Supplement: Supplementary file 1 [file jof-12-00420-s001.zip]

Archive with 1 entries (1 files):
- jof-4320829-supplementary.pdf
